# Supplementary material for: Females Fly Further—Sex‐Specific and Seasonal Differences in Migration Patterns of Pied Avocets
Source: Ecol Evol. 2026 Jun 11;16(6):e73798. doi: 10.1002/ece3.73798 (PMC13260871; doi:10.1002/ece3.73798)
Supplement: Supplementary file 1 — Data S1: [file ECE3-16-e73798-s001.xlsx]

## Sheet: Data
RingID	Colony	Sex	Year	Season	Region	BreedingSite	LatBreeding	LongBreeding	WinteringSite	WinteringCountry	LatWintering	LongWintering	Departure	Departure_DoY	DepartureWadden	DepartureWadden_DoY	ArrivalWadden	ArrivalWadden_DoY	Arrival	Arrival_DoY	StopoverNo	Duration [d]	Distance [km]	Speed [km/d]	TrackStatus	Remarks
3740153	Vatrop	Female	2022	Autumn	Wadden	Vatrop	52.9343	5.00443	Camargue	FR	43.5167	4.39985	2022-07-03 12:08:21	184	2022-09-25 18:19:33	268	-	-	2022-10-08 03:35:41	281	3	12.3862	1049.31	84.7161	complete
3740153	Vatrop	Female	2023	Spring	Wadden	Vatrop	52.9343	5.00443	Camargue	FR	43.5167	4.39985	2023-03-22 18:10:02	81	-	-	2023-03-23 22:10:12	82	2023-03-26 22:10:11	85	1	1.16678	1049.31	899.32	complete
3740153	Vatrop	Female	2023	Autumn	Wadden	Vatrop	52.9343	5.00443	Camargue	FR	43.5167	4.39985	2023-07-07 06:10:27	188	2023-08-04 19:25:03	216	-	-	2023-08-07 08:25:02	219	1	2.54166	1049.31	412.845	complete
3740153	Vatrop	Female	2024	Spring	Wadden	Vatrop	52.9343	5.00443	Camargue	FR	43.5167	4.39985	2024-03-28 18:37:41	88	-	-	2024-03-29 22:37:32	89	2024-03-29 22:37:32	89	1	1.16656	1049.31	899.489	complete
3740153	Vatrop	Female	2024	Autumn	Wadden	Vatrop	52.9343	5.00443	Camargue/Ebro Delta	FR/ES	43.5167	4.39985	2024-07-17 03:22:08	199	2024-08-18 19:07:56	231	-	-	2024-08-27 12:07:17	240	1	8.70788	1049.31	120.501	complete	still sending
3740154	Vatrop	Male	2022	Autumn	Wadden	Vatrop	52.9343	5.00443	Loire Estuary	FR	47.2944	-2.08431	2022-07-03 21:45:42	184	2022-11-13 11:03:57	317	-	-	2022-11-24 00:14:41	328	1	10.5491	805.571	76.3638	complete
3740154	Vatrop	Male	2023	Spring	Wadden	Vatrop	52.9343	5.00443	Loire Estuary	FR	47.2944	-2.08431	2023-03-17 12:43:27	76	-	-	2023-03-18 12:43:27	77	2023-03-18 12:43:27	77	0	1	805.571	805.571	complete
3740154	Vatrop	Male	2023	Autumn	Wadden	Vatrop	52.9343	5.00443	Loire Estuary	FR	47.2944	-2.08431	2023-07-09 23:27:57	190	2023-11-24 17:17:21	328	-	-	2023-11-26 01:17:32	330	0	1.33346	805.571	604.12	complete
3740154	Vatrop	Male	2024	Spring	Wadden	Vatrop	52.9343	5.00443	Loire Estuary	FR	47.2944	-2.08431	2024-03-16 18:32:11	76	-	-	2024-03-17 10:32:21	77	2024-03-17 10:32:21	77	NA	0.666782	805.571	1208.15	complete
3740154	Vatrop	Male	2024	Autumn	Wadden	Vatrop	52.9343	5.00443	Loire Estuary	FR	47.2944	-2.08431	2024-07-10 00:47:11	192	2024-11-28 04:16:57	333	-	-	2024-11-30 04:17:02	335	0	2.00006	805.571	402.774	complete	still sending
3740156	Vatrop	Female	2022	Autumn	Wadden	Vatrop	52.9343	5.00443	Arcachon Bay	FR	44.6972	-1.12177	2022-07-05 16:21:36	186	2022-09-14 19:23:04	257	-	-	2022-09-17 00:32:43	260	2	2.21503	1020.12	460.541	complete
3740156	Vatrop	Female	2023	Spring	Wadden	Vatrop	52.9343	5.00443	Arcachon Bay	FR	44.6972	-1.12177	2023-03-09 09:33:49	68	-	-	2023-03-29 23:33:41	88	2023-03-29 23:33:41	88	2	20.5832	1020.12	49.5605	complete
3740156	Vatrop	Female	2023	Autumn	Wadden	Vatrop	52.9343	5.00443	-	-	-	-	2023-07-29 22:18:34	210	2023-09-23 16:49:11	266	-	-	-	-	-	-	-	-	incomplete	dead on autumn migration; 27.09.2023; Médoc Marshes/FR
3783040	Westernieland	-	2023	Autumn	Wadden	Westernieland	53.4244	6.52254	Thames Estuary	UK	51.5049	0.535959	2023-07-17 02:06:33	198	2023-10-17 16:16:03	290	-	-	2023-10-18 00:16:11	291	NA	0.333426	458.606	1375.44	complete
3783040	Westernieland	-	2024	Spring	Wadden	Stern Island	53.4074	6.88492	Thames Estuary	UK	51.5049	0.535959	2024-03-06 08:28:37	66	-	-	2024-03-08 08:28:32	68	2024-04-27 02:28:27	118	NA	1.99994	479.703	239.858	complete
3783040	Westernieland	-	2024	Autumn	Wadden	Stern Island	53.4074	6.88492	Thames Estuary	UK	51.5049	0.535959	2024-06-18 20:58:02	170	2024-11-12 04:58:41	317	-	-	2024-11-13 12:58:40	318	0	1.33332	479.703	359.78	complete	still sending
3783041	Westernieland	-	2023	Autumn	Wadden	Westernieland	53.4244	6.52254	Arcachon Bay	FR	44.6972	-1.12177	2023-12-21 16:47:27	355	2023-12-21 16:47:27	355	-	-	2024-01-03 12:23:02	368	0	12.8164	1118.69	87.2862	complete
3783041	Westernieland	-	2024	Spring	Wadden	Westernieland	53.4244	6.52254	Arcachon Bay	FR	44.6972	-1.12177	2024-03-12 15:47:21	72	-	-	2024-03-17 03:47:13	77	2024-03-17 03:47:13	77	2	4.49991	1118.69	248.603	complete
3783041	Westernieland	-	2024	Autumn	Wadden	Westernieland	53.4244	6.52254	Doñana	ES	36.9526	-6.38666	2024-08-08 22:59:04	221	2024-12-23 13:53:40	358	-	-	2024-12-28 09:00:32	363	1	4.79644	2087.37	435.192	complete	still sending
3783042	Westernieland	-	2023	Autumn	Wadden	Westernieland	53.4244	6.52254	Kapatchez River	Africa	10.4463	-14.5584	2023-07-12 21:21:18	193	2023-08-15 19:40:11	227	-	-	2023-10-05 14:04:33	278	11	50.7669	5140.73	101.261	complete
3783042	Westernieland	-	2024	Spring	Wadden	Westernieland	53.4244	6.52254	Kapatchez River	Africa	10.4463	-14.5584	2024-02-17 17:01:13	48	-	-	2024-04-28 23:02:17	119	2024-04-28 23:02:17	119	9	71.2507	5140.73	72.1499	complete
3783042	Westernieland	-	2024	Autumn	Wadden	Westernieland	53.4244	6.52254	Kapatchez River	Africa	10.4463	-14.5584	2024-07-30 02:16:29	212	2024-08-11 17:46:30	224	-	-	2024-08-31 02:01:36	244	10	19.3438	5140.73	265.756	complete	still sending
3785051	Dollart	Male	2022	Autumn	Wadden	Dollart	53.2921	7.15905	Tejo Estuary	PT	38.7962	-9.01781	2022-07-13 22:03:40	194	2022-08-12 19:46:09	224	-	-	2022-08-19 08:11:11	231	3	6.51738	2031.15	311.651	complete	signal lost at wintering site; 06.09.2022; Tejo Estuary/PT
3785052	Dollart	Female	2022	Autumn	Wadden	Dollart	53.2921	7.15905	Fier d'Ars Bay	FR	46.2236	-1.49896	2022-08-04 12:54:21	216	2022-12-13 11:49:57	347	-	-	2022-12-16 20:43:02	350	0	3.3702	1001.92	297.289	complete
3785052	Dollart	Female	2023	Spring	Wadden	Dollart	53.2921	7.15905	Fier d'Ars Bay	FR	46.2236	-1.49896	2023-03-27 19:09:02	86	-	-	2023-03-29 02:09:11	88	2023-03-29 02:09:11	88	1	1.29177	1001.92	775.619	complete
3785052	Dollart	Female	2023	Autumn	Wadden	Dollart	53.2921	7.15905	Lay Estuary/Fier d'Ars Bay/Aiguillon Bay	FR	46.3067	-1.28127	2023-07-29 21:10:43	210	2023-11-24 03:40:26	328	-	-	2023-11-26 03:40:41	330	0	2.00017	984.743	492.329	complete
3785052	Dollart	Female	2024	Spring	Wadden	BHK	54.5414	8.9047	Lay Estuary/Fier d'Ars Bay/Aiguillon Bay	FR	46.2894	-1.16048	2024-03-30 19:09:57	90	-	-	2024-04-02 23:10:26	93	2024-04-28 12:40:33	119	1	3.167	1161.06	366.612	complete
3785052	Dollart	Female	2024	Autumn	Wadden	BHK	54.5414	8.9047	Fier d'Ars Bay/Lay Estuary	FR	46.2236	-1.49896	2024-05-26 03:13:59	147	2024-11-28 15:44:58	333	-	-	2024-12-01 07:45:03	336	0	2.66672	1181.81	443.171	complete	still sending
3785055	Dollart	Female	2022	Autumn	Wadden	Dollart	53.2921	7.15905	Tejo Estuary	PT	38.7962	-9.01781	2022-07-17 01:04:33	198	2022-09-11 20:41:03	254	-	-	2022-11-30 03:26:03	334	6	79.2812	2031.15	25.6195	complete
3785055	Dollart	Female	2023	Spring	Wadden	Dollart	53.2921	7.15905	Tejo Estuary	PT	38.7962	-9.01781	2023-03-25 17:22:11	84	-	-	2023-03-31 11:22:21	90	2023-04-03 01:22:11	93	2	5.75012	2031.15	353.236	complete
3785055	Dollart	Female	2023	Autumn	Wadden	Dollart	53.2921	7.15905	Tejo Estuary	PT	38.7962	-9.01781	2023-07-12 20:53:11	193	2023-09-09 19:52:38	252	-	-	2023-11-22 05:00:02	326	3	73.3801	2031.15	27.6798	complete
3785055	Dollart	Female	2024	Spring	Wadden	Dollart	53.2921	7.15905	Tejo Estuary	PT	38.7962	-9.01781	2024-03-16 18:32:06	76	-	-	2024-03-21 03:32:58	81	2024-03-21 03:32:58	81	1	4.3756	2031.15	464.198	complete
3785055	Dollart	Female	2024	Autumn	Wadden	Dollart	53.2921	7.15905	Guadalquivir Marshes/Tejo Estuary	ES	37.1898	-6.08577	2024-09-12 15:36:03	256	2024-09-12 15:36:03	256	-	-	2024-11-30 17:36:11	335	1	79.0834	2063.86	26.0973	complete	still sending
3785056	Dollart	Male	2022	Autumn	Wadden	Dollart/NFK	53.8942	8.97353	Dollart	NL	53.2921	7.15905	2022-07-11 20:58:53	192	2022-07-11 20:58:53	192	2022-10-21 14:33:39	294	2022-11-20 14:51:41	324	-	131.745	137.343	1.04249	complete
3785056	Dollart	Male	2023	Spring	Wadden	Dollart/NFK	53.2921	7.15905	Dollart	NL	53.2921	7.15905	-	-	-	-	-	-	-	-	-	0	0	NA	complete
3785056	Dollart	Male	2023	Autumn	Wadden	Dollart/NFK	53.8942	8.97353	Brouage-Oléron Marshes	FR	45.887	-1.06722	2023-06-30 20:31:26	181	2023-12-25 12:45:11	359	2023-09-08 01:34:05	251	2024-01-08 07:29:09	373	NA	13.7805	1143.62	82.9883	complete
3785056	Dollart	Male	2024	Spring	Wadden	-	-	-	Brouage-Oléron Marshes	FR	45.887	-1.06722	2024-03-14 17:39:02	74	-	-	2024-03-15 07:39:11	75	-	-	0	0.583437	-	-	complete	signal lost on autumn migration prospecting; 19.09.2024; Western Pomerania Lagoon/DE
3785057	Westernieland	Male	2022	Autumn	Wadden	Westernieland	53.4244	6.52254	Tejo Estuary	PT	38.7962	-9.01781	2022-07-08 17:31:58	189	2022-11-13 13:33:11	317	-	-	2022-12-07 21:47:33	341	3	24.3433	2013.01	82.6925	complete
3785057	Westernieland	Male	2023	Spring	Wadden	Westernieland	53.4244	6.52254	Tejo Estuary	PT	38.7962	-9.01781	2023-04-07 19:11:09	97	-	-	2023-04-10 01:40:29	100	2023-04-10 21:26:03	100	2	2.27037	2013.01	886.644	complete
3785057	Westernieland	Male	2023	Autumn	Wadden	Westernieland	53.4244	6.52254	Tejo Estuary	PT	38.7962	-9.01781	2023-07-19 21:26:11	200	2023-11-21 12:28:41	325	-	-	2023-11-23 18:08:57	327	0	2.2363	2013.01	900.154	complete	signal lost at wintering site; 19.04.2024; Tejo Estuary/PT
3785058	Westernieland	Male	2022	Autumn	Wadden	Westernieland	53.4244	6.52254	Brouage-Oléron Marshes	FR	45.887	-1.06722	2022-07-15 22:52:56	196	2022-12-12 13:23:02	346	-	-	2022-12-16 12:34:33	350	NA	3.96633	1000.35	252.211	complete
3785058	Westernieland	Male	2023	Spring	Wadden	Westernieland	53.4244	6.52254	Brouage-Oléron Marshes	FR	45.887	-1.06722	2023-03-15 18:32:03	74	-	-	2023-03-16 05:31:07	75	2023-03-17 20:31:33	76	0	0.457685	1000.35	2185.68	complete
3785058	Westernieland	Male	2023	Autumn	Wadden	Westernieland	53.4244	6.52254	Brouage-Oléron Marshes	FR	45.887	-1.06722	2023-07-14 16:46:41	195	2023-11-24 12:57:11	328	-	-	2023-11-26 13:01:21	330	0	2.00289	1000.35	499.455	complete
3785058	Westernieland	Male	2024	Spring	Wadden	Westernieland	53.4244	6.52254	Brouage-Oléron Marshes	FR	45.887	-1.06722	2024-03-10 18:15:16	70	-	-	2024-03-12 02:15:32	72	2024-03-12 16:15:48	72	1	1.33352	1000.35	750.161	complete
3785058	Westernieland	Male	2024	Autumn	Wadden	Westernieland	53.4244	6.52254	Brouage-Oléron Marshes	FR	45.887	-1.06722	2024-07-03 05:15:33	185	2024-11-28 14:30:57	333	-	-	2024-12-01 06:30:32	336	0	2.66638	1000.35	375.174	complete	still sending
3785059	Westernieland	Female	2022	Autumn	Wadden	Westernieland	53.4244	6.52254	Tejo Estuary	PT	38.7962	-9.01781	2022-07-14 00:48:37	195	2022-10-08 15:50:11	281	-	-	2022-10-13 00:27:02	286	3	4.35892	2013.01	461.814	complete
3785059	Westernieland	Female	2023	Spring	Wadden	Westernieland	53.4244	6.52254	Tejo Estuary	PT	38.7962	-9.01781	2023-03-20 16:46:51	79	-	-	2023-03-26 11:47:03	85	2023-03-27 03:46:29	86	2	5.79181	2013.01	347.562	complete
3785059	Westernieland	Female	2023	Autumn	Wadden	Westernieland	53.4244	6.52254	Tejo Estuary	PT	38.7962	-9.01781	2023-06-25 05:31:12	176	2023-10-14 12:47:11	287	-	-	2023-11-01 04:47:33	305	2	17.6669	2013.01	113.942	complete
3785059	Westernieland	Female	2024	Spring	Wadden	Westernieland	53.4244	6.52254	Tejo Estuary	PT	38.7962	-9.01781	2024-03-16 04:44:51	76	-	-	2024-03-16 20:44:53	76	2024-04-03 02:45:03	94	2	0.66669	2013.01	3019.41	complete
3785059	Westernieland	Female	2024	Autumn	Wadden	Westernieland	53.4244	6.52254	Tejo Estuary	PT	38.7962	-9.01781	2024-06-30 21:44:26	182	2024-10-10 03:45:37	284	-	-	2024-10-19 11:45:49	293	1	9.33347	2013.01	215.676	complete	still sending
3785062	Westernieland	Female	2022	Autumn	Wadden	Westernieland	53.4244	6.52254	Sado Estuary	PT	38.4711	-8.73801	2022-07-09 04:59:27	190	2022-10-22 10:48:41	295	-	-	2022-11-14 12:53:56	318	1	23.087	2031.85	88.0085	complete	signal lost at wintering site; 04.12.2022; Tejo Estuary/PT
3785074	Dollart	-	2023	Autumn	Wadden	Dollart	53.2921	7.15905	Stour Estuary	UK	51.948	1.10776	2023-07-09 00:10:04	190	2023-09-13 18:55:07	256	-	-	2023-09-14 01:55:09	257	0	0.29169	435.304	1492.35	complete
3785074	Dollart	-	2024	Spring	Wadden	Dollart	53.2921	7.15905	Stour Estuary	UK	51.948	1.10776	2024-04-25 19:57:06	116	-	-	2024-04-26 03:55:42	117	2024-04-26 22:56:27	117	1	0.332361	435.304	1309.73	complete
3785074	Dollart	-	2024	Autumn	Wadden	Dollart	53.2921	7.15905	Stour Estuary	UK	51.948	1.10776	2024-06-18 17:25:58	170	2024-08-31 18:56:41	244	-	-	2024-09-04 05:56:42	248	1	3.45834	435.304	125.871	complete	still sending
3785075	Dollart	-	2023	Autumn	Wadden	Dollart	53.2921	7.15905	-	-	-	-	2023-08-31 20:11:33	243	2023-12-02 11:35:27	336	-	-	-	-	-	-	-	-	incomplete	signal lost on autumn migration; 16.01.2024; Moselle/DE
3785076	Dollart	-	2023	Autumn	Wadden	Dollart	53.2921	7.15905	Alde-Ore Estuary/Deben Estuary	UK	52.1074	1.57809	2023-08-16 21:01:03	228	2023-11-24 12:06:21	328	-	-	2023-11-25 09:45:32	329	0	0.902211	398.787	442.011	complete
3785076	Dollart	-	2024	Spring	Wadden	Dollart	53.2921	7.15905	Alde-Ore Estuary/Deben Estuary	UK	52.1074	1.57809	2024-02-12 10:33:32	43	-	-	2024-02-13 02:33:41	44	2024-02-13 02:33:41	44	0	0.666771	398.787	598.087	complete
3785076	Dollart	-	2024	Autumn	Wadden	Dollart	53.2921	7.15905	Deben Estuary/Alde-Ore Estuary	UK	52.0324	1.3434	2024-09-18 19:39:30	262	2024-11-22 10:00:11	327	-	-	2024-11-29 12:46:11	334	0	7.11528	416.798	58.5779	complete	still sending
3785077	Dollart	-	2023	Autumn	Wadden	Dollart	53.2921	7.15905	Thames Estuary	UK	51.5049	0.535959	2023-06-02 20:54:14	153	2023-11-25 19:51:41	329	-	-	NA	NA	NA	NA	491.645	NA	complete
3785077	Dollart	-	2024	Spring	Wadden	Hellegatsplaten	51.6987	4.35735	Thames Estuary	UK	51.5049	0.535959	NA	NA	2024-04-16 14:42:03	107	2024-02-17 12:20:33	48	2024-04-17 06:42:51	108	0	NA	265.071	NA	complete
3785077	Dollart	-	2024	Autumn	Wadden	Hellegatsplaten	51.6987	4.35735	Thames Estuary	UK	51.5049	0.535959	2024-07-10 23:41:45	192	2024-11-24 12:59:33	329	2024-07-11 02:26:45	193	NA	NA	NA	NA	265.071	NA	complete	signal lost at probable wintering site; 05.02.2025; Thames Estuary/UK
3785078	Dollart	-	2023	Autumn	Wadden	Dollart	53.2921	7.15905	Sado Estuary/Tejo Estuary	PT	38.4711	-8.73801	2023-07-23 20:36:32	204	2023-10-15 16:26:11	288	-	-	2023-12-11 07:15:03	345	6	56.6173	2049.17	36.1934	complete
3785078	Dollart	-	2024	Spring	Wadden	Dollart	53.2921	7.15905	Sado Estuary/Tejo Estuary	PT	38.7962	-9.01781	2024-03-16 19:14:08	76	-	-	2024-03-19 23:14:57	79	2024-03-20 22:14:33	80	2	3.16723	2031.15	641.3	complete
3785078	Dollart	-	2024	Autumn	Wadden	Dollart	53.2921	7.15905	Guadalquivir Marshes	ES	37.1898	-6.08577	2024-08-04 20:59:54	217	2024-10-03 18:00:11	277	-	-	2024-10-06 03:00:33	280	2	2.37525	2063.86	868.903	complete	still sending
3785079	Vatrop	-	2023	Autumn	Wadden	Vatrop	52.9343	5.00443	Gironde Estuary	FR	45.5168	-0.958309	2023-07-09 05:21:24	190	2023-11-20 12:30:35	324	-	-	2023-11-22 14:40:59	326	NA	2.09056	931.827	445.732	complete
3785079	Vatrop	-	2024	Spring	Wadden	Vatrop	52.9343	5.00443	Gironde Estuary	FR	45.5168	-0.958309	2024-03-25 18:48:51	85	-	-	2024-04-01 23:18:57	92	2024-04-01 23:18:57	92	1	7.18757	931.827	129.644	complete
3785079	Vatrop	-	2024	Autumn	Wadden	Vatrop	52.9343	5.00443	Gironde Estuary	FR	45.5168	-0.958309	2024-06-28 00:04:27	180	2024-11-21 08:04:39	326	-	-	2024-11-29 09:38:51	334	1	8.06542	931.827	115.534	complete	still sending
3785080	Vatrop	-	2023	Autumn	Wadden	Vatrop	52.9343	5.00443	Gironde Estuary/Aiguillon Bay	FR	45.5168	-0.958309	2023-07-09 02:04:06	190	2023-12-01 09:40:21	335	-	-	2024-01-12 17:41:11	377	1	42.3339	931.827	22.0113	complete
3785080	Vatrop	-	2024	Spring	Wadden	Vatrop	52.9343	5.00443	Gironde Estuary/Aiguillon Bay	FR	46.2894	-1.16048	2024-03-14 06:26:22	74	-	-	2024-03-18 22:26:11	78	2024-03-18 22:26:11	78	1	4.66654	862.352	184.795	complete
3785080	Vatrop	-	2024	Autumn	Wadden	Vatrop	52.9343	5.00443	Palavasian Lagoon/Camargue	FR	43.529	3.89447	2024-06-28 00:25:55	180	2024-11-28 14:57:21	333	-	-	2025-01-13 09:56:37	379	2	45.7912	1050.19	22.9343	complete	still sending
3785083	Westernieland	-	2023	Autumn	Wadden	Westernieland	53.4244	6.52254	Tejo Estuary	PT	38.7962	-9.01781	2023-07-08 21:44:22	189	2023-11-16 13:10:32	320	-	-	2023-11-20 13:33:33	324	1	4.01598	2013.01	501.25	complete
3785083	Westernieland	-	2024	Spring	Wadden	-	-	-	Tejo Estuary	PT	38.7962	-9.01781	2024-03-11 19:33:57	71	-	-	2024-05-13 03:33:33	134	-	-	10	62.3331	-	-	complete
3785083	Westernieland	-	2024	Autumn	Wadden	-	-	-	Tejo Estuary	PT	38.7962	-9.01781	-	-	2024-11-02 16:18:57	307	-	-	2024-11-12 22:18:32	317	1	10.2497	-	-	complete	still sending
3785206	Westernieland	-	2021	Autumn	Wadden	Westernieland	53.4244	6.52254	Tejo Estuary	PT	38.7962	-9.01781	2021-07-07 21:53:41	188	2021-10-24 11:45:32	297	-	-	2021-12-29 13:28:03	363	NA	66.0712	2013.01	30.4673	complete
3785206	Westernieland	-	2022	Spring	Wadden	NFK	53.8942	8.97353	Tejo Estuary	PT	38.7962	-9.01781	2022-03-26 19:02:02	85	-	-	2022-04-04 00:32:03	94	2022-04-26 23:02:03	116	2	8.22918	2163.39	262.893	complete
3785206	Westernieland	-	2022	Autumn	Wadden	NFK	53.8942	8.97353	Tejo Estuary	PT	38.7962	-9.01781	2022-07-20 23:19:33	201	2022-11-19 10:07:27	323	-	-	2022-12-27 11:35:03	361	NA	38.0608	2163.39	56.8404	complete
3785206	Westernieland	-	2023	Spring	Wadden	Friedrichskoog	53.9958	8.87929	Tejo Estuary	PT	38.7962	-9.01781	2023-03-15 21:12:03	74	-	-	2023-03-17 06:12:41	76	2023-03-19 22:13:23	78	1	1.37544	2166.77	1575.33	complete
3785206	Westernieland	-	2023	Autumn	Wadden	Friedrichskoog	53.9958	8.87929	Tejo Estuary	PT	38.7962	-9.01781	2023-07-20 20:56:45	201	2023-11-29 14:59:42	333	-	-	2024-01-08 11:41:56	373	NA	39.8627	2166.77	54.3559	complete
3785206	Westernieland	-	2024	Spring	Wadden	-	-	-	Tejo Estuary	PT	38.7962	-9.01781	2024-03-22 19:06:41	82	-	-	2024-03-28 00:51:57	88	-	-	2	5.23977	-	-	complete	signal lost on autumn migration; 04.10.2024; Margrethe Koog/DK
3785208	Westernieland	-	2021	Autumn	Wadden	Ems Estuary/Westernieland	53.4244	6.52254	Exe Estuary	UK	50.6545	-3.44727	2021-07-09 23:07:28	190	2021-11-04 17:03:11	308	-	-	2021-11-07 12:12:03	311	1	2.79782	748.237	267.435	complete
3785208	Westernieland	-	2022	Spring	Wadden	Dollart/Westernieland	53.2921	7.15905	Exe Estuary	UK	50.6545	-3.44727	NA	NA	-	-	2022-02-14 13:14:20	45	2022-03-22 23:26:11	81	1	NA	783.418	NA	complete
3785208	Westernieland	-	2022	Autumn	Wadden	Dollart/Westernieland	53.4244	6.52254	Severn Estuary/Poole Harbour	UK	51.1947	-3.01263	2022-07-12 20:40:43	193	2022-10-18 18:26:41	291	-	-	2022-11-01 02:25:56	305	2	13.3328	694.144	52.0629	complete
3785208	Westernieland	-	2023	Spring	Wadden	-	-	-	Severn Estuary/Poole Harbour	UK	51.1947	-3.01263	2023-02-19 10:46:33	50	-	-	2023-03-19 00:51:33	78	-	-	1	27.5868	-	-	complete
3785208	Westernieland	-	2023	Autumn	Wadden	-	-	-	Exe Estuary	UK	50.6545	-3.44727	-	-	2023-11-06 01:51:05	310	-	-	2023-12-01 11:31:32	335	1	25.4031	-	-	complete
3785208	Westernieland	-	2024	Spring	Wadden	-	-	-	Exe Estuary	UK	50.6545	-3.44727	NA	NA	-	-	NA	NA	-	-	NA	NA	-	-	complete	very low data resolution
3785208	Westernieland	-	2024	Autumn	Wadden	-	-	-	Exe Estuary	UK	50.6545	-3.44727	-	-	NA	NA	-	-	NA	NA	NA	NA	-	-	complete	still sending; very low data resolution
3785213	Westernieland	-	2021	Autumn	Wadden	Westernieland	53.4244	6.52254	-	-	-	-	2021-07-12 21:22:33	193	-	-	-	-	-	-	-	-	-	-	incomplete	dead on autumn migration; 09.11.2021; Ems-Dollart/DE
3787364	Vatrop	-	2023	Autumn	Wadden	Vatrop	52.9343	5.00443	Alde-Ore Estuary/Deben Estuary	UK	52.1074	1.57809	2023-06-26 01:22:31	177	2023-11-16 16:49:41	320	-	-	2023-11-17 10:49:04	321	0	0.749572	249.64	333.044	complete
3787364	Vatrop	-	2024	Spring	Wadden	Westernieland	53.4244	6.52254	Alde-Ore Estuary/Deben Estuary	UK	52.1074	1.57809	2024-03-11 18:15:27	71	-	-	2024-03-12 15:28:27	72	2024-03-20 15:27:41	80	0	0.884028	363.78	411.503	complete
3787364	Vatrop	-	2024	Autumn	Wadden	Westernieland	53.4244	6.52254	Deben Estuary	UK	52.0324	1.3434	2024-07-08 23:57:28	190	2024-11-19 01:58:21	324	-	-	2024-11-20 09:58:10	325	0	1.33321	381.874	286.433	complete	still sending
3787365	Vatrop	-	2023	Autumn	Wadden	Vatrop	52.9343	5.00443	Thames Estuary	UK	51.5049	0.535959	2023-08-13 00:54:00	225	2023-09-16 18:43:35	259	-	-	2023-09-17 08:14:20	260	0	0.563021	343.698	610.453	complete
3787365	Vatrop	-	2024	Spring	Wadden	Vatrop	52.9343	5.00443	Thames Estuary	UK	51.5049	0.535959	2024-03-12 19:17:30	72	-	-	2024-03-14 07:36:27	74	2024-03-14	74	1	1.51316	343.698	227.139	complete
3787365	Vatrop	-	2024	Autumn	Wadden	Vatrop	52.9343	5.00443	Thames Estuary	UK	51.5049	0.535959	2024-07-06 21:35:48	188	2024-11-19 14:04:13	324	-	-	2024-11-20 09:59:11	325	0	0.829838	343.698	414.175	complete	still sending
3787366	Vatrop	-	2023	Autumn	Wadden	Steile Bank	52.8314	5.56314	NA	NA	NA	NA	2023-07-10 15:04:33	191	2023-10-09 16:07:11	282	-	-	NA	NA	NA	NA	NA	NA	incomplete	signal lost at possible wintering site; 20.10.2023; Arcachon Bay/FR
3787367	Vatrop	-	2023	Autumn	Wadden	Vatrop	52.9343	5.00443	Saloum Delta/Lake Toumboa	Africa	14.0076	-16.5328	2023-06-20 22:29:18	171	2023-08-28 22:00:51	240	-	-	2023-09-25 23:05:11	268	11	28.0447	4732.58	168.752	complete
3787367	Vatrop	-	2024	Spring	Wadden	Vatrop	52.9343	5.00443	Saloum Delta/Lake Toumboa	Africa	16.7179	-16.3496	2024-03-26 20:09:57	86	-	-	2024-04-06 04:55:04	97	2024-04-06 04:55:04	97	3	10.3647	4441.68	428.541	complete
3787367	Vatrop	-	2024	Autumn	Wadden	Vatrop	52.9343	5.00443	Guadalquivir Marshes	ES	37.1898	-6.08577	2024-07-08 05:25:03	190	2024-08-18 19:55:13	231	-	-	2024-09-21 01:40:41	265	8	33.2399	1952.38	58.7359	complete	signal lost at wintering site; 10.10.2024; Guadalquivir/ES
5378103	BHK	Female	2024	Autumn	Wadden	BHK	54.5414	8.9047	Aiguillon Bay	FR	46.2894	-1.16048	2024-06-24 21:45:58	176	2025-01-10 16:27:21	376	-	-	2025-01-11 19:09:08	377	NA	1.11235	1161.06	1043.79	complete	still sending
5378104	BHK	Female	2024	Autumn	Wadden	BHK/Oland	54.679	8.70508	Seudre Marshes/Aiguillon Bay	FR	45.7687	-1.06445	2024-07-30 22:05:27	212	2024-12-23 01:39:02	358	-	-	2024-12-26 04:55:10	361	0	3.1362	1209.16	385.549	complete	still sending
5378105	BHK	Male	2024	Autumn	Wadden	BHK	54.5414	8.9047	Sado Estuary	PT	38.4711	-8.73801	2024-07-02 11:56:26	184	NA	NA	-	-	NA	NA	NA	NA	NA	NA	complete	still sending; huge gap in data points between 01.10.24 and 08.01.25
5378106	BHK	Male	2024	Autumn	Wadden	BHK	54.5414	8.9047	-	-	-	-	2024-06-27 19:52:08	179	2024-12-22 19:14:05	357	-	-	-	-	-	-	-	-	incomplete	signal lost on autumn migration; 23.12.2024; Overijssel/NL
5378107	BHK	Male	2024	Autumn	Wadden	BHK/Nordstrand	54.4777	8.92102	-	-	-	-	2024-06-20 08:11:05	172	-	-	-	-	-	-	-	-	-	-	incomplete	signal lost in post-breeding period; 13.11.2024; Dollart/DE
5378128	RBK	Male	2024	Autumn	Wadden	RBK/Gröde	54.6333	8.71917	Ria Formosa Lagoon	PT	37.0068	-7.85345	2024-06-12 21:25:03	164	2024-11-13 16:36:46	318	-	-	2024-11-26 22:46:54	331	2	13.257	2332.91	175.975	complete	still sending
5378132	BHK	Female	2024	Autumn	Wadden	BHK	54.5414	8.9047	-	-	-	-	2024-09-12 23:33:13	256	-	-	-	-	-	-	-	-	-	-	incomplete	dead in post-breeding period; 26.09.2024; Meldorfer Speicherkoog
5423722	NFK	Male	2020	Autumn	Wadden	NFK	53.8942	8.97353	Medway Estuary	UK	51.3876	0.617433	2020-07-03 01:10:21	185	2020-11-06 20:28:41	311	-	-	2020-11-07 20:28:32	312	1	0.999896	629.125	629.19	complete	signal lost at wintering site; 24.11.2020; Medway Estuary/UK
5423723	NFK	Male	2020	Autumn	Wadden	NFK	53.8942	8.97353	Tejo Estuary	PT	38.7962	-9.01781	2020-06-29 21:19:09	181	2020-11-29 07:29:41	334	-	-	2020-12-01 19:29:21	336	0	2.49977	2163.39	865.438	complete
5423723	NFK	Male	2021	Spring	Wadden	-	-	-	Tejo Estuary	PT	38.7962	-9.01781	2021-03-28 19:43:07	87	-	-	2021-04-05 04:38:53	95	-	-	3	7.37206	-	-	complete	signal lost in pre-breeding period; 30.04.2021; NFK
5423724	NFK	Male	2020	Autumn	Wadden	NFK	53.8942	8.97353	Charente Valley-Brouage-Oléron Marshes/Seudre Marshes	FR	45.887	-1.06722	2020-06-18 22:07:14	170	2020-12-01 13:08:41	336	-	-	2020-12-02 13:08:51	337	NA	1.00012	1143.62	1143.49	complete
5423724	NFK	Male	2021	Spring	Wadden	BHK	54.5414	8.9047	Charente Valley-Brouage-Oléron Marshes/Seudre Marshes	FR	45.7687	-1.06445	2021-03-31 19:25:31	90	-	-	2021-04-19 22:02:57	109	2021-04-21 02:30:25	111	3	19.1093	1205.52	63.0852	complete	signal lost at breeding site; 17.06.2021; Oland
5423742	NFK	Female	2022	Autumn	Wadden	NFK	53.8942	8.97353	Gambia River	Africa	13.4331	-16.0949	2022-07-19 20:53:48	200	2022-08-26 19:29:26	238	-	-	2022-09-10 05:08:34	253	6	14.4022	5011.64	347.978	complete
5423742	NFK	Female	2023	Spring	Wadden	KWK	53.9122	8.94084	Gambia River	Africa	13.4331	-16.0949	2023-03-09 22:33:00	68	-	-	2023-05-05 00:51:12	125	2023-05-07 23:01:27	127	9	56.096	5012.02	89.3472	complete
5423742	NFK	Female	2023	Autumn	Wadden	KWK	53.9122	8.94084	Gambia River	Africa	13.4331	-16.0949	2023-08-04 20:38:19	216	2023-09-02 18:56:20	245	-	-	2023-10-20 05:18:22	293	7	47.432	5012.02	105.668	complete
5423742	NFK	Female	2024	Spring	Wadden	KWK	53.9122	8.94084	Gambia River	Africa	13.4331	-16.0949	2024-02-27 21:43:01	58	-	-	2024-04-29 15:51:41	120	2024-04-29 15:51:41	120	7	61.756	5012.02	81.1584	complete	dead at breeding site; 09.06.2024; KWK
5423743	NFK	Male	2022	Autumn	Wadden	NFK	53.8942	8.97353	Seudre Marshes/Arvert Peninsula/Aiguillon Bay	FR	45.6876	-1.20399	2022-06-30 00:57:45	181	2022-12-02 06:08:32	336	-	-	2022-12-18 16:52:02	352	NA	16.4469	1167.89	71.01	complete
5423743	NFK	Male	2023	Spring	Wadden	Nordkehdingen/NFK	53.8381	9.03885	Seudre Marshes/Arvert Peninsula/Aiguillon Bay	FR	45.7687	-1.06445	2023-03-14 02:41:21	73	-	-	2023-03-16 21:45:41	75	2023-03-19 14:42:14	78	1	2.79468	1152.6	412.427	complete	signal lost at breeding site; 14.06.2023; NFK
5423748	SNK	Female	2022	Autumn	Wadden	SNK	54.6093	8.85985	-	-	-	-	2022-07-02 17:13:53	183	2022-11-13 16:21:46	317	-	-	-	-	-	-	-	-	incomplete	tag lost/dead on autumn migration; 16.12.2022; Castille/ES
5423749	SNK	Male	2022	Autumn	Wadden	SNK	54.6093	8.85985	-	-	-	-	2022-07-03 14:10:33	184	2022-12-11 08:19:39	345	-	-	-	-	-	-	-	-	incomplete	tag lost/dead on autumn migration; 19.12.2022; Andalusia/ES
5424769	SNK	Male	2021	Autumn	Wadden	SNK	54.6093	8.85985	Severn Estuary	UK	51.1947	-3.01263	2021-07-12 09:40:41	193	2021-11-03 17:55:09	307	-	-	2021-11-05 00:11:35	309	1	1.26141	881.685	698.967	complete
5424769	SNK	Male	2022	Spring	Wadden	Nordstrandischmoor	54.5505	8.82465	Severn Estuary	UK	51.1947	-3.01263	2022-03-04 18:47:04	63	-	-	2022-03-14 21:30:02	73	2022-03-18 05:23:56	77	2	10.1132	877.265	86.7448	complete
5424769	SNK	Male	2022	Autumn	Wadden	Nordstrandischmoor	54.5505	8.82465	Severn Estuary	UK	51.1947	-3.01263	2022-07-30 02:26:52	211	2022-10-31 16:49:10	304	-	-	2022-11-04 21:29:32	308	1	4.1947	877.265	209.137	complete	tag shifted/signal lost at wintering site; 24.01.2023; Severn Estuary/UK
5424770	SNK	Male	2021	Autumn	Wadden	SNK	54.6093	8.85985	-	-	-	-	2021-07-16 22:56:15	197	-	-	-	-	-	-	-	-	-	-	incomplete	signal lost in post-breeding period; 02.12.2021; Dutch Wadden Sea
5424794	NFK	Female	2021	Autumn	Wadden	NFK	53.8942	8.97353	Médoc Marshes	FR	45.4743	-1.04315	2021-08-03 22:12:33	215	2021-10-26 14:40:32	299	-	-	2021-12-24 09:39:33	358	NA	58.791	1180.42	20.0783	complete
5424794	NFK	Female	2022	Spring	Wadden	NFK	53.8942	8.97353	Médoc Marshes	FR	45.4743	-1.04315	2022-03-15 19:08:38	74	-	-	2022-03-20 22:33:08	79	2022-03-22 21:21:33	81	1	5.14201	1180.42	229.565	complete	signal lost at breeding site; 28.06.2022; NFK
5424795	NFK	Female	2021	Autumn	Wadden	NFK	53.8942	8.97353	Tejo Estuary	PT	38.7962	-9.01781	-	-	2021-08-23 19:26:23	235	-	-	2021-08-27 03:58:07	239	3	3.35537	2163.39	644.756	complete	signal lost at wintering site; 25.09.2021; Tejo Estuary/PT
5424796	NFK	Female	2021	Autumn	Wadden	NFK	53.8942	8.97353	Tejo Estuary	PT	38.7962	-9.01781	2021-07-23 21:39:10	204	2021-08-30 17:07:56	242	-	-	2021-09-04 00:03:32	247	3	4.28861	2163.39	504.451	complete	signal lost at wintering site; 04.11.2021; Tejo Estuary/PT
5424797	NFK	Male	2021	Autumn	Wadden	NFK	53.8942	8.97353	Cádiz Bay	ES	36.5155	-6.19606	2021-07-14 00:37:51	195	2021-11-16 15:53:41	320	-	-	2021-11-24 21:32:33	328	1	8.23532	2260.53	274.491	complete
5424797	NFK	Male	2022	Spring	Wadden	KWK	53.9122	8.94084	Cádiz Bay	ES	36.5155	-6.19606	2022-03-25 19:00:16	84	-	-	2022-04-07 20:51:11	97	2022-04-11 03:01:49	101	3	13.077	2260.82	172.885	complete
5424797	NFK	Male	2022	Autumn	Wadden	KWK	53.9122	8.94084	-	-	-	-	2022-07-10 21:16:49	191	2022-11-18 22:47:02	322	-	-	-	-	-	-	-	-	incomplete	signal lost on autumn migration; 20.11.2022; Nouvelle-Aquitaine/FR
5424798	NFK	Male	2022	Autumn	Wadden	NFK	53.8942	8.97353	Lay Estuary-Aiguillon Bay	FR	46.3067	-1.28127	2022-07-27 21:00:11	208	2022-11-18 17:22:51	322	-	-	2022-11-22 17:22:56	326	1	4.00006	1115.62	278.901	complete
5424798	NFK	Male	2023	Spring	Wadden	NFK	53.8942	8.97353	Lay Estuary-Aiguillon Bay	FR	46.3067	-1.28127	2023-03-21 18:52:28	80	-	-	2023-03-22 04:21:49	81	2023-03-23 21:03:33	82	0	0.395382	1115.62	2821.63	complete
5424798	NFK	Male	2023	Autumn	Wadden	NFK	53.8942	8.97353	Lay Estuary-Aiguillon Bay	FR	46.3067	-1.28127	2023-08-04 20:45:58	216	2023-11-24 05:36:09	328	-	-	2023-11-26 05:36:02	330	NA	1.99992	1115.62	557.833	complete	signal lost at wintering site; 14.02.2024; Lay Estuary/FR
5424800	NFK	Female	2022	Autumn	Wadden	NFK	53.8942	8.97353	NA	NA	NA	NA	2022-07-13 21:20:15	194	2022-08-29 19:21:23	241	-	-	NA	NA	NA	NA	NA	NA	incomplete	signal lost at probable wintering site; 08.12.2022; Diawling/SN
5437056	NFK	Female	2023	Autumn	Wadden	NFK	53.8942	8.97353	Penerf Estuary	FR	47.5206	-2.62503	2022-07-12 14:38:05	193	2022-11-13 16:10:20	317	-	-	2022-12-02 23:45:42	336	2	19.3162	1080.2	55.9217	complete	tag lost/dead at wintering site; 12.03.2023; Vilaine Bay/FR
5437057	NFK	Male	2022	Autumn	Wadden	NFK	53.8942	8.97353	-	-	-	-	2022-07-23 21:37:33	204	-	-	-	-	-	-	-	-	-	-	incomplete	signal lost in post-breeding period; 12.12.2022; Texel/NL
5437058	NFK	Male	2022	Autumn	Wadden	NFK	53.8942	8.97353	-	-	-	-	2022-07-08 23:24:41	189	-	-	-	-	-	-	-	-	-	-	incomplete	signal lost in post-breeding period; 08.09.2022; Dollart
5437059	NFK	Female	2022	Autumn	Wadden	NFK	53.8942	8.97353	Mondego Marshes	PT	40.1261	-8.83609	2022-07-13 23:12:04	194	2022-11-04 15:57:32	308	-	-	2022-12-27 21:26:27	361	10	53.2284	2032.09	38.1767	complete
5437059	NFK	Female	2023	Spring	Wadden	NFK	53.8942	8.97353	Mondego Marshes	PT	40.1261	-8.83609	2023-03-20 19:33:33	79	-	-	2023-03-28 21:52:35	87	2023-03-29 01:06:39	88	2	8.09655	2032.09	250.982	complete
5437059	NFK	Female	2023	Autumn	Wadden	NFK	53.8942	8.97353	Tejo Estuary/Mondego Marshes	PT	38.7962	-9.01781	2023-07-14 21:52:23	195	2023-11-24 15:04:32	328	-	-	2023-11-26 19:38:41	330	0	2.19038	2163.39	987.679	complete
5437059	NFK	Female	2024	Spring	Wadden	Hadelner und Belumer Außendeich	53.8261	9.00648	Tejo Estuary/Mondego Marshes	PT	40.1261	-8.83609	2024-03-11 19:15:04	71	-	-	2024-03-18 11:41:05	78	2024-03-29 22:11:55	89	2	6.68473	2028.67	303.478	complete
5437059	NFK	Female	2024	Autumn	Wadden	Hadelner und Belumer Außendeich	53.8261	9.00648	Tejo Estuary/Mondego Marshes	PT	38.7962	-9.01781	2024-06-13 20:52:21	165	2024-11-21 23:05:30	326	-	-	2025-01-13 06:51:51	379	4	52.3239	2159.73	41.2763	complete	still sending
5437073	NFK	Male	2023	Autumn	Wadden	NFK	53.8942	8.97353	Alange Reservoir/Doñana	ES	38.7706	-6.29417	2023-07-14 22:44:39	195	2023-11-16 16:00:44	320	-	-	2023-12-07 09:26:03	341	3	20.7259	2042.74	98.5598	complete
5437073	NFK	Male	2024	Spring	Wadden	NFK	53.8942	8.97353	Alange Reservoir/Doñana	ES	36.9526	-6.38666	2024-04-11 20:20:28	102	-	-	2024-04-29 10:36:26	120	2024-04-29 10:36:26	120	5	17.5944	2224.75	126.446	complete
5437073	NFK	Male	2024	Autumn	Wadden	NFK	53.8942	8.97353	Guadalquivir Marshes	ES	37.1898	-6.08577	2024-07-15 21:11:35	197	2024-11-02 21:18:41	307	-	-	2024-12-04 05:19:05	339	4	31.3336	2189.05	69.8628	complete	still sending
5437074	NFK	Female	2023	Autumn	Wadden	NFK	53.8942	8.97353	Senegal River/Djoudj/Lake Toumboa	Africa	16.4937	-15.9327	2023-06-21 17:51:04	172	2023-09-03 22:03:18	246	-	-	2023-10-14 05:32:44	287	13	40.3121	4687.65	116.284	complete
5437074	NFK	Female	2024	Spring	Wadden	Dollart	53.2921	7.15905	Senegal River/Djoudj/Lake Toumboa	Africa	16.7179	-16.3496	2024-04-11 20:00:04	102	-	-	2024-04-30 00:34:10	121	2024-05-25 01:09:41	146	8	18.1903	4555.72	250.447	complete
5437074	NFK	Female	2024	Autumn	Wadden	Dollart/Ems Estuary	53.4024	7.01333	-	-	-	-	2024-07-30 09:14:30	212	2024-08-27 18:50:11	240	-	-	-	-	-	-	-	-	incomplete	signal lost on autumn migration; 02.09.2024; San Pedro River/ES
5437075	NFK	Male	2023	Autumn	Wadden	NFK	53.8942	8.97353	Guadalquivir Region/Santa Pola Salines	ES	37.1898	-6.08577	2023-06-21 21:27:23	172	2023-11-16 15:57:11	320	-	-	2023-12-03 18:43:04	337	3	17.1152	2189.05	127.901	complete
5437075	NFK	Male	2024	Spring	Wadden	Dollart	53.2921	7.15905	Guadalquivir Region/Santa Pola Salines	ES	38.1891	-0.620308	2024-04-12 19:16:19	103	-	-	2024-04-27 00:35:35	118	2024-05-25 01:09:50	146	5	14.2217	1784.04	125.445	complete
5437075	NFK	Male	2024	Autumn	Wadden	Dollart/Ems Estuary	53.4024	7.01333	-	-	-	-	2024-07-07 14:40:01	189	-	-	-	-	-	-	-	-	-	-	incomplete	signal lost in post-breeding period; 26.07.2024; Dollart
5437078	Oland	Female	2024	Autumn	Wadden	Oland/Amrum	54.6865	8.33942	-	-	-	-	2024-06-15 23:24:40	167	2024-11-03 16:48:53	308	-	-	-	-	-	-	-	-	incomplete	tag lost/dead on autumn migration; 08.12.2024; Torrelavega/ES
5437079	BHK	Female	2024	Autumn	Wadden	BHK/Lolland	54.8941	11.6484	Tejo Estuary	PT	38.7962	-9.01781	2024-07-19 21:01:02	201	2024-11-02 13:48:56	307	2024-07-20 01:06:06	202	2024-11-05 00:48:26	310	1	2.45799	2366.6	962.819	complete	still sending
5437080	BHK	Female	2024	Autumn	Wadden	BHK/NFK	53.8942	8.97353	Tejo Estuary	PT	38.7962	-9.01781	2024-06-20 20:38:31	172	2024-08-30 19:40:41	243	-	-	2024-09-05 03:47:03	249	2	5.33775	2163.39	405.3	complete	still sending
5437081	BHK	Male	2024	Autumn	Wadden	BHK	54.5414	8.9047	Hamford Water	UK	51.8835	1.24297	2024-07-11 21:34:14	193	NA	NA	-	-	NA	NA	0	NA	589.806	NA	complete	still sending
5437083	BHK	Female	2024	Autumn	Wadden	BHK/Nordstrand	54.4777	8.92102	Tejo Estuary	PT	38.7962	-9.01781	2024-06-20 08:08:55	172	2024-10-02 11:50:33	276	-	-	2024-10-18 08:46:21	292	3	15.8721	2206.3	139.005	complete	still sending
5437084	BHK	Female	2024	Autumn	Wadden	BHK	54.5414	8.9047	Vilaine Estuary	FR	47.5015	-2.4603	2024-06-16 05:01:31	168	2024-11-03 13:23:33	308	-	-	2024-11-06 16:15:29	311	NA	3.1194	1114.35	357.233	complete	still sending
5437085	BHK	Male	2024	Autumn	Wadden	BHK	54.5414	8.9047	Loire Estuary	FR	47.2944	-2.08431	2024-06-30 23:10:20	182	2024-12-22 20:43:23	357	-	-	2025-01-12 05:37:57	378	4	20.3712	1113.59	54.6646	complete	still sending
5437089	RBK	Male	2024	Autumn	Wadden	RBK	54.8857	8.64968	Doñana/Cádiz Bay	ES	36.9526	-6.38666	2024-05-24 00:45:37	145	2024-11-17 09:07:32	322	-	-	2024-12-09 22:35:47	344	2	22.5613	2300.09	101.948	complete	still sending
5437090	RBK	Male	2024	Autumn	Wadden	RBK	54.8857	8.64968	Venetian Lagoon	IT	45.336	12.1948	2024-06-18 00:50:02	170	2024-10-10 17:48:43	284	-	-	2024-10-11 23:43:46	285	1	1.24656	1092.41	876.337	complete	still sending
5437091	RBK	Female	2024	Autumn	Wadden	RBK	54.8857	8.64968	Aiguillon Bay	FR	46.2894	-1.16048	2024-06-20 12:49:50	172	2024-11-28 04:30:35	333	-	-	2024-11-30 05:48:21	335	0	2.054	1179.34	574.164	complete	still sending
5437092	RBK	Female	2024	Autumn	Wadden	RBK	54.8857	8.64968	Sado Estuary	PT	38.4711	-8.73801	2024-06-20 17:06:53	172	2024-08-04 19:50:53	217	-	-	2024-08-20 01:46:08	233	5	15.2467	2245.51	147.278	complete	tag lost/dead at wintering site; 05.01.2025; Sado Estuary/PT
5437093	RBK	Female	2024	Autumn	Wadden	RBK	54.8857	8.64968	Sado Estuary	PT	38.4711	-8.73801	2024-07-08 17:21:06	190	2024-11-28 09:25:17	333	-	-	2024-12-04 05:46:32	339	2	5.84809	2245.51	383.973	complete	still sending
5437095	RBK	Male	2024	Autumn	Wadden	RBK	54.8857	8.64968	Seudre Marshes	FR	45.7687	-1.06445	2024-06-17 02:39:26	169	2024-11-22 00:19:33	327	-	-	2024-12-02 21:14:33	337	3	10.8715	1224.96	112.676	complete	still sending
5437096	RBK	Male	2024	Autumn	Wadden	RBK	54.8857	8.64968	-	-	-	-	2024-06-30 03:49:06	182	-	-	-	-	-	-	-	-	-	-	incomplete	dead in post-breeding period; 22.09.2024; Jade Bay
5437097	RBK	Male	2024	Autumn	Wadden	RBK	54.8857	8.64968	Tejo Estuary	PT	38.7962	-9.01781	2024-07-01 00:52:13	183	2024-11-28 07:40:19	333	-	-	2024-12-27 10:40:19	362	2	29.125	2226.53	76.4473	complete	still sending
5442609	Oland	Male	2023	Autumn	Wadden	Oland	54.679	8.70508	Doñana/Guadalquivir	ES	36.9526	-6.38666	2023-07-08 00:07:45	189	2023-11-16 20:13:07	320	-	-	2023-11-23 10:47:27	327	1	6.60718	2283.61	345.626	complete	tag lost/dead at wintering site; 03.01.2024; Doñana/ES
5442610	Oland	Male	2023	Autumn	Wadden	Oland	54.679	8.70508	Hamford Water	UK	51.8835	1.24297	2023-07-07 04:00:01	188	2024-01-07 15:17:57	372	-	-	2024-01-08 07:37:13	373	NA	0.680046	585.631	861.164	complete
5442610	Oland	Male	2024	Spring	Wadden	Oland	54.679	8.70508	Hamford Water	UK	51.8835	1.24297	2024-03-05 20:26:29	65	-	-	2024-03-13 08:05:02	73	2024-03-18 20:22:03	78	2	7.4851	585.631	78.2396	complete
5442610	Oland	Male	2024	Autumn	Wadden	Oland	54.679	8.70508	Hamford Water	UK	51.8835	1.24297	2024-07-08 23:53:00	190	2025-01-10 21:50:33	376	-	-	2025-01-12 21:50:12	378	0	1.99976	585.631	292.851	complete	still sending
5442611	Oland	Male	2023	Autumn	Wadden	Oland	54.679	8.70508	Dollart	NL	53.2921	7.15905	2023-09-02 21:48:39	245	-	-	-	-	2024-01-28 06:51:03	393	-	-	184.582	-	complete
5442611	Oland	Male	2024	Spring	Wadden	HHK/Margrete Koog	54.6937	8.75947	Dollart	ES	53.2921	7.15905	2024-03-09 20:06:09	69	-	-	-	-	2024-03-10 11:40:41	70	-	0.648981	187.908	289.543	complete	tag lost at breeding site; 27.05.2024; Oland
5442612	Oland	Male	2023	Autumn	Wadden	Oland	54.679	8.70508	Breton Marshes-Bourgneuf Bay	FR	46.9598	-2.04048	2023-06-23 00:00:56	174	2023-11-24 16:15:42	328	-	-	2023-11-26 07:31:50	330	0	1.6362	1141.8	697.837	complete
5442612	Oland	Male	2024	Spring	Wadden	-	-	-	Breton Marshes-Bourgneuf Bay	FR	46.9598	-2.04048	2024-03-19 18:45:33	79	-	-	2024-03-21 22:15:41	81	-	-	1	2.14593	-	-	complete	signal lost in pre-breeding period; 10.04.2024; Oland
5442613	Oland	Female	2023	Autumn	Wadden	Oland	54.679	8.70508	Tejo Estuary	PT	38.7962	-9.01781	2023-07-05 00:58:51	186	2023-09-01 22:21:40	244	-	-	2023-09-05 06:05:33	248	3	3.32214	2212.44	665.969	complete	tag lost at wintering site; 29.11.2023; Tejo Estuary/PT
5442614	BHK	Female	2023	Autumn	Wadden	BHK	54.5414	8.9047	Cádiz Bay	ES	36.5155	-6.19606	2023-07-29 00:26:26	210	2023-11-16 15:28:42	320	-	-	2023-12-27 23:16:41	361	4	41.325	2315.6	56.034	complete
5442614	BHK	Female	2024	Spring	Wadden	BHK	54.5414	8.9047	Cádiz Bay	ES	36.5155	-6.19606	2024-03-28 19:11:54	88	-	-	2024-04-01 17:52:51	92	2024-04-02 04:04:51	93	3	3.9451	2315.6	586.956	complete
5442614	BHK	Female	2024	Autumn	Wadden	BHK	54.5414	8.9047	Guadalquivir Marshes/Cádiz Bay	ES	37.1898	-6.08577	2024-06-11 22:50:53	163	2024-11-19 15:57:57	324	-	-	2024-12-10 01:36:19	345	2	20.4016	2243.62	109.972	complete	still sending
5442615	BHK	Female	2023	Autumn	Wadden	BHK	54.5414	8.9047	-	-	-	-	2023-07-04 22:53:29	185	-	-	-	-	-	-	-	-	-	-	incomplete	signal lost in post-breeding period; 12.08.2023; Oland
5442616	BHK	Male	2023	Autumn	Wadden	BHK	54.5414	8.9047	Ebro Delta/Mar Menor	ES	40.6979	0.727363	2023-06-23 01:58:20	174	2023-11-20 19:39:21	324	-	-	2023-11-23 07:39:11	327	0	2.49988	1656.05	662.452	complete	tag lost at wintering site; 05.02.2024; Mar Menor/ES
5442617	BHK	Female	2023	Autumn	Wadden	BHK	54.5414	8.9047	Seine Estuary	FR	49.4448	0.268319	2023-07-11 02:48:46	192	2024-01-09 17:04:25	374	-	-	2024-01-10 08:21:11	375	0	0.636644	818.88	1286.25	complete
5442617	BHK	Female	2024	Spring	Wadden	BHK	54.5414	8.9047	Seine Estuary	FR	49.4448	0.268319	2024-01-26 18:04:41	26	-	-	2024-02-28 00:55:49	59	2024-03-13 21:35:33	73	1	32.2855	818.88	25.3637	complete
5442617	BHK	Female	2024	Autumn	Wadden	BHK	54.5414	8.9047	NA	NA	NA	NA	2024-06-30 19:02:34	182	-	-	-	-	NA	NA	-	-	NA	-	incomplete	signal lost at probable wintering site; 02.01.25; Zwarte Haan/NL
5442618	BHK	Male	2023	Autumn	Wadden	BHK	54.5414	8.9047	Fier d'Ars Bay-Aiguillon Bay	FR	46.2236	-1.49896	2023-07-06 23:41:56	187	2024-01-06 06:34:41	371	-	-	2024-01-07 18:35:33	372	0	1.5006	1181.81	787.56	complete
5442618	BHK	Male	2024	Spring	Wadden	BHK	54.5414	8.9047	Fier d'Ars Bay-Aiguillon Bay	FR	46.2236	-1.49896	2024-03-14 18:51:33	74	-	-	2024-03-15 19:34:01	75	2024-03-21 20:26:22	81	2	1.02949	1181.81	1147.96	complete
5442618	BHK	Male	2024	Autumn	Wadden	BHK	54.5414	8.9047	Scheldt Estuary	NL	51.5294	4.06933	2024-07-01 09:59:34	183	2025-02-17 16:23:03	414	-	-	2025-02-19 16:20:33	416	0	1.99826	465.827	233.116	complete	still sending
5442619	BHK	Male	2023	Autumn	Wadden	BHK	54.5414	8.9047	-	-	-	-	2023-07-18 03:39:48	199	2023-11-24 14:18:21	328	-	-	-	-	-	-	-	-	incomplete	signal lost on autumn migration; 25.11.2023; Aiguillon Bay/FR
5442620	Oland	Male	2023	Autumn	Wadden	Oland	54.679	8.70508	Seudre Marshes	FR	45.7687	-1.06445	2023-07-07 21:27:25	188	2023-11-16 05:34:03	320	-	-	2023-11-19 18:47:11	323	3	3.55079	1209.16	340.533	complete
5442620	Oland	Male	2024	Spring	Wadden	Oland	54.679	8.70508	Seudre Marshes	FR	45.7687	-1.06445	2024-03-22 19:34:36	82	-	-	2024-03-27 08:01:41	87	2024-03-28 22:15:03	88	3	4.51881	1209.16	267.584	complete
5442620	Oland	Male	2024	Autumn	Wadden	Oland	54.679	8.70508	-	-	-	-	2024-07-08 21:37:56	190	-	-	-	-	-	-	-	-	-	-	incomplete	signal lost in post-breeding period; 03.09.2024; Rømø/DK
5442621	Oland	Male	2023	Autumn	Wadden	Oland	54.679	8.70508	Thames Estuary	UK	51.5049	0.535959	2023-07-11 00:05:03	192	2023-11-24 17:40:37	328	-	-	2023-12-01 23:03:53	335	1	7.22449	649.828	89.948	complete
5442621	Oland	Male	2024	Spring	Wadden	Oland	54.679	8.70508	Thames Estuary	UK	51.5049	0.535959	2024-03-15 20:21:26	75	-	-	2024-03-18 00:37:44	78	2024-03-22 09:32:28	82	2	2.17799	649.828	298.362	complete
5442621	Oland	Male	2024	Autumn	Wadden	Oland	54.679	8.70508	-	-	-	-	2024-07-08 22:44:24	190	-	-	-	-	-	-	-	-	-	-	incomplete	signal lost in post-breeding period; 20.09.2024; Rømø/DK
5442622	Oland	Male	2023	Autumn	Wadden	Oland/Limfjord	57.0377	9.63968	Breton Marshes/Guérande Salines	FR	46.9598	-2.04048	2023-06-27 22:09:01	178	2023-12-06 16:35:11	340	2023-09-30 08:19:11	273	2023-12-10 04:28:33	344	2	3.49539	1374.14	393.129	complete
5442622	Oland	Male	2024	Spring	Wadden	RBK	54.8857	8.64968	Breton Marshes/Guérande Salines	FR	47.3159	-2.47705	2024-03-16 18:50:00	76	-	-	2024-03-17 06:01:04	77	2024-04-06 22:10:41	97	0	0.466019	1144.09	2455.04	complete
5442622	Oland	Male	2024	Autumn	Wadden	RBK	54.8857	8.64968	Guérande Salines	FR	47.3159	-2.47705	2024-07-30 12:36:13	212	2024-12-23 02:07:27	358	-	-	2025-01-04 02:08:09	370	1	12.0005	1144.09	95.3373	complete	still sending
5442623	Oland	Male	2023	Autumn	Wadden	Oland	54.679	8.70508	Seudre Marshes	FR	45.7687	-1.06445	2023-10-14 12:37:32	287	2023-11-16 09:39:33	320	-	-	2023-11-23 10:04:33	327	2	7.01736	1209.16	172.31	complete
5442623	Oland	Male	2024	Spring	Wadden	(Oland)	54.679	8.70508	Seudre Marshes	FR	45.7687	-1.06445	2024-03-11 19:34:28	71	-	-	2024-03-16 20:06:27	76	2024-03-18 00:16:37	78	1	5.02221	1209.16	240.762	complete
5442623	Oland	Male	2024	Autumn	Wadden	(Oland)	54.679	8.70508	Tinto Marshes	ES	37.2464	-6.90088	2024-09-13 08:02:02	257	2024-11-02 10:50:29	307	-	-	2024-12-16 12:36:19	351	4	44.0735	2274.18	51.5997	complete	still sending
5442627	BHK	Male	2023	Autumn	Wadden	BHK	54.5414	8.9047	Breydon Water	UK	52.6079	1.68331	2023-08-03 20:23:56	215	2023-11-25 12:04:32	329	-	-	2023-11-26 00:04:49	330	0	0.500197	523.291	1046.17	complete
5442627	BHK	Male	2024	Spring	Wadden	BHK	54.5414	8.9047	Breydon Water	UK	52.6079	1.68331	2024-03-03 20:26:33	63	-	-	2024-03-04 02:26:53	64	2024-03-13 10:33:02	73	0	0.250231	523.291	2091.23	complete
5442627	BHK	Male	2024	Autumn	Wadden	BHK	54.5414	8.9047	Breydon Water	UK	52.6079	1.68331	2024-07-19 21:09:03	201	2025-01-11 12:39:27	377	-	-	2025-01-12 00:38:51	378	0	0.499583	523.291	1047.45	complete	still sending
5442628	BHK	Female	2023	Autumn	Wadden	BHK	54.5414	8.9047	Sado Estuary/Tejo Estuary	PT	38.4711	-8.73801	2023-07-07 14:13:11	188	2023-11-12 16:31:24	316	-	-	2023-12-26 00:08:33	360	4	43.3175	2228.86	51.4542	complete
5442628	BHK	Female	2024	Spring	Wadden	Munkagardsfloen	56.9679	12.4049	Sado Estuary/Tejo Estuary	PT	38.7962	-9.01781	2024-04-09 21:58:52	100	-	-	-	-	2024-04-29 23:56:51	120	5	20.0819	2555.95	127.276	complete
5442628	BHK	Female	2024	Autumn	Wadden	Munkagardsfloen	56.9679	12.4049	-	-	-	-	2024-06-20 23:57:53	172	-	-	-	-	-	-	-	-	-	-	incomplete	signal lost in post-breeding period; 29.08.2024; Krik Bay/DK
5442629	BHK	Female	2023	Autumn	Wadden	BHK	54.5414	8.9047	Breton Marshes	FR	46.9598	-2.04048	2023-07-07 02:50:21	188	2023-10-09 17:21:24	282	-	-	2023-10-11 21:01:23	284	1	2.15277	1140.49	529.781	complete	signal lost at wintering site; 19.11.2023; Breton Marshes/FR
5442630	BHK	Male	2023	Autumn	Wadden	BHK	54.5414	8.9047	Guérande Salines	FR	47.3159	-2.47705	2023-06-06 18:50:44	157	2023-11-16 16:06:29	320	-	-	2023-11-22 12:05:11	326	1	5.83243	1130.81	193.883	complete
5442630	BHK	Male	2024	Spring	Wadden	BHK	54.5414	8.9047	Guérande Salines	FR	47.3159	-2.47705	2024-03-15 19:23:05	75	-	-	2024-03-18 21:09:05	78	2024-03-23 22:09:38	83	2	3.07361	1130.81	367.909	complete
5442630	BHK	Male	2024	Autumn	Wadden	BHK/Neuharlingersiel	53.6998	7.71817	Guérande Salines	FR	47.3159	-2.47705	2024-06-23 22:18:37	175	2024-11-02 05:13:41	307	-	-	2024-11-12 04:15:27	317	1	9.95956	1011.06	101.517	complete	still sending
5442644	Oland	Female	2024	Autumn	Wadden	Oland	54.679	8.70508	Loire Estuary/Lay Estuary	FR	47.2944	-2.08431	2024-07-31 01:37:08	213	2024-09-16 20:43:59	260	-	-	2024-09-18 19:47:01	262	1	1.96044	1114.44	568.463	complete	still sending
5442645	Oland	Female	2024	Autumn	Wadden	Oland	54.679	8.70508	Ria Formosa Lagoon	PT	37.0068	-7.85345	2024-08-11 20:46:51	224	2024-11-02 16:50:20	307	-	-	2024-11-06 07:12:05	311	1	3.59844	2336.25	649.241	complete	signal lost at wintering site; 03.12.24; Ria Formosa Lagoon/PT
5442646	Oland	Male	2024	Autumn	Wadden	Oland	54.679	8.70508	Seudre Marshes	FR	45.7687	-1.06445	2024-07-07 18:14:26	189	2024-11-28 00:11:56	333	-	-	2024-12-01 06:12:50	336	1	3.25063	1209.16	371.977	complete	still sending
5442647	Oland	Female	2024	Autumn	Wadden	Oland	54.679	8.70508	Tejo Estuary	PT	38.7962	-9.01781	2024-08-12 22:10:30	225	2024-11-02 08:43:21	307	-	-	2024-11-07 00:43:17	312	1	4.66662	2212.44	474.1	complete	tag lost/dead at wintering site; 12.01.2025; Tejo Estuary/PT
5442648	Oland	Male	2024	Autumn	Wadden	Oland	54.679	8.70508	Breton Marshes	FR	46.9598	-2.04048	2024-08-23 23:12:53	236	2024-11-22 07:34:17	327	-	-	2024-11-26 19:10:31	331	3	4.4835	1141.8	254.668	complete	still sending
5442649	Oland	Female	2024	Autumn	Wadden	Oland	54.679	8.70508	Seudre Marshes	FR	45.7687	-1.06445	2024-06-11 21:11:37	163	2024-11-28 12:18:32	333	-	-	2024-12-09 18:49:51	344	2	11.2717	1209.16	107.273	complete	signal lost at wintering site; 04.01.24; Seudre Marshes/FR
5442650	Oland	Male	2024	Autumn	Wadden	Oland	54.679	8.70508	Tejo Estuary	PT	38.7962	-9.01781	2024-07-20 21:47:32	202	2024-11-10 05:19:21	315	-	-	2024-11-14 05:34:24	319	NA	4.01045	2212.44	551.67	complete	GPS signal lost at wintering site; 04.01.25; Tejo Estuary/PT
FS16648	Szczecin Lagoon	-	2023	Autumn	Baltic	Brysna Island	53.7925	14.452	-	-	-	-	2023-07-07 16:50:40	188	-	-	2023-08-17 03:00:40	229	-	-	-	-	-	-	incomplete	signal lost in post-breeding period; 19.08.2023; Weser Estuary
FS16649	Szczecin Lagoon	-	2023	Autumn	Baltic	Brysna Island	53.7925	14.452	-	-	-	-	2023-05-31 03:00:45	151	-	-	-	-	-	-	-	-	-	-	incomplete	signal lost in post-breeding period; 20.08.2023; Koos Island/DE
FS16650	Szczecin Lagoon	-	2023	Autumn	Baltic	Brysna Island	53.7925	14.452	-	-	-	-	2023-07-09 20:00:32	190	-	-	-	-	-	-	-	-	-	-	incomplete	signal lost on autumn migration; 10.08.2023; Lake Neusiedl/AT
FS60401	Szczecin Lagoon	-	2023	Autumn	Baltic	Brysna Island	53.7925	14.452	Venetian Lagoon	IT	45.336	12.1948	2023-07-20 20:00:44	201	2023-09-29 18:00:32	272	2023-08-30 04:00:37	242	2023-10-01 03:00:50	274	0	1.37521	955.242	694.616	complete	signal lost at wintering site; 06.11.2023; Venetian Lagoon/IT
FS60402	Szczecin Lagoon	-	2023	Autumn	Baltic	Brysna Island	53.7925	14.452	-	-	-	-	2023-07-28 20:38:36	209	-	-	-	-	-	-	-	-	-	-	incomplete	signal lost in post-breeding period; 30.09.2023; Bock Island/DE
FS60424	Szczecin Lagoon	-	2024	Autumn	Baltic	Smiecka Island	53.7415	14.4956	Scheldt Estuary	NL	51.5294	4.06933	2024-07-10 02:01:00	192	2025-01-12 16:00:45	378	2024-10-16 22:00:56	290	2025-01-13 09:00:59	379	0	0.708495	745.345	1052.01	complete	still sending
FS60425	Szczecin Lagoon	-	2024	Autumn	Baltic	Brysna Island	53.7925	14.452	-	-	-	-	2024-06-27 22:00:45	179	2024-11-19 16:00:44	324	2024-07-09 04:00:52	191	-	-	-	-	-	-	incomplete	signal lost on autumn migration; 20.11.24; Scheldt Estuary/NL
FS60426	Szczecin Lagoon	-	2024	Autumn	Baltic	Brysna Island	53.7925	14.452	Po Delta	IT	44.9742	12.3787	2024-06-26 04:00:54	178	2024-11-28 16:00:38	333	2024-10-01 19:01:27	275	2024-11-29 23:00:46	334	1	1.29176	992.964	768.691	complete	still sending
FS60427	Szczecin Lagoon	-	2024	Autumn	Baltic	Brysna Island	53.7925	14.452	Camargue/Palavasian Lagoon	FR	43.5167	4.39985	2024-07-30 20:01:04	212	2024-12-23 16:00:50	358	2024-10-24 08:01:10	298	2024-12-24 20:00:58	359	0	1.16676	1359.04	1164.8	complete	still sending
FS60428	Szczecin Lagoon	-	2024	Autumn	Baltic	Brysna Island	53.7925	14.452	Humber Estuary/Deben Estuary	UK	53.6817	-0.210777	2024-06-29 20:00:56	181	2024-10-16 17:00:45	290	2024-08-20 02:00:53	233	2024-10-17 02:00:39	291	0	0.374931	963.828	2570.68	complete	still sending
FS60429	Szczecin Lagoon	-	2024	Autumn	Baltic	Brysna Island	53.7925	14.452	Scheldt Estuary	NL	51.5294	4.06933	2024-07-29 20:00:54	211	2024-12-01 20:00:37	336	2024-08-02 05:00:52	215	2025-01-29 13:52:51	395	0	58.7446	744.082	12.6664	complete	still sending
FS60430	Szczecin Lagoon	-	2024	Autumn	Baltic	Brysna Island	53.7925	14.452	-	-	-	-	2024-07-03 20:00:54	185	-	-	2024-10-15 22:01:01	289	-	-	-	-	-	-	incomplete	signal lost on autumn migration; 28.11.2024; Jade Bay
FS60431	Szczecin Lagoon	-	2024	Autumn	Baltic	Brysna Island	53.7925	14.452	Hamford Water	UK	51.8835	1.24297	2024-07-08 15:50:44	190	2025-02-17 17:00:51	414	2024-07-09 02:01:15	191	2025-02-18 00:00:45	415	0	0.291597	911.843	3127.06	complete	still sending
FS60432	Szczecin Lagoon	-	2024	Autumn	Baltic	Brysna Island	53.7925	14.452	Mirandole Valleys	IT	44.9061	11.1993	2024-06-18 20:00:45	170	2024-11-19 15:00:46	324	2024-10-03 00:00:51	277	2024-11-22 22:00:46	327	3	3.29167	1016.68	308.865	complete	still sending

## Sheet: README
RingID	Metal ring number identifying the individual
Colony	Location where the individual was captured
Sex	Sex of the individual, if known
Year	Year of the migration event
Season	Migration season (autumn or spring)
Region	Breeding region to which the individual was assigned: "Wadden" for individuals captured in Dutch and German colonies, and "Baltic" for individuals captured in the Polish colony
BreedingSite	Breeding site or colony where the individual nested in the respective year
LatBreeding	Latitude of the breeding site (colony-level location, not the exact nest position)
LongBreeding	Longitude of the breeding site (colony-level location, not the exact nest position)
WinteringSite	Wintering site used by the individual in the respective year
WinteringCountry	Country of the wintering site (all African wintering sites were pooled as "Africa" rather than assigned to individual countries)
LatWintering	Latitude of the wintering site
LongWintering	Longitude of the wintering site
Departure	Time of departure from the breeding site (autumn migration) or from the wintering site (spring migration); exact definitions of all migration times are provided in the Methods section
DepartureDoY	Day of departure expressed as day of the year
DepartureWadden	Time of departure from the Wadden Sea (autumn migration only)
DepartureWadden_DoY	Day of departure from the Wadden Sea expressed as day of the year
ArrivalWadden	Time of arrival at the Wadden Sea (spring migration only, except for individuals from the Polish colony that moved to the Wadden Sea during autumn migration)
ArrivalWadden_DoY	Day of arrival at the Wadden Sea expressed as day of the year
Arrival	Time of arrival at the wintering site (autumn migration) or at the breeding site (spring migration)
Arrival_DoY	Day of arrival expressed as day of the year
StopoverNo	Number of stopover recorded during migration
Duration [d]	Migration duration in days, calculated between the wintering site and the Wadden Sea (autumn: Arrival - DepartureWadden; spring: ArrivalWadden - Departure)
Distance [km]	Migration distance in kilometres, calculated between the breeding site and the wintering site
Speed [km/d]	Migration speed in kilometres per day, calculated as migration distance divided by migration duration
TrackStatus	Indicates whether the migration track was complete or incomplete (see Methods section for definitions)
Remarks	Additional remarks on individual migration events (e.g. signal loss or mortality)
